# Supplementary material for: Back to the future 2: the implications of germplasm structure on the balance between short- and long-term genetic gain in a changing target population of environments
Source: G3 (Bethesda). 2026 Feb 19;16(4):jkag044. doi: 10.1093/g3journal/jkag044 (PMC13042289; doi:10.1093/g3journal/jkag044)
Supplement: jkag044_Supplementary_Data [file jkag044_supplementary_data.zip]

Archive with 19 entries (15 files):
- File S3/
- File S3/simulation_code/
- File S3/simulation_code/simulation/
- File S3/simulation_code/simulation/simulation.R
- File S3/simulation_code/simulation/sources/
- File S3/simulation_code/simulation/sources/crossProb.R
- File S3/simulation_code/simulation/sources/enk_functions.R
- File S3/simulation_code/simulation/sources/estimate_gca_h2.R
- File S3/simulation_code/simulation/sources/estimate_neff.R
- File S3/simulation_code/simulation/sources/estimate_neff_across.R
- File S3/simulation_code/simulation/sources/fst_functions.R
- File S3/simulation_code/simulation/sources/functions.R
- File S3/simulation_code/simulation/sources/mutate.R
- File S3/simulation_code/simulation/sources/ran4_64.so
- File S3/simulation_code/simulation/sources/simulate_genome.R
- File S3/simulation_code/simulation/sources/simulate_hybrids.R
- File S3/simulation_code/simulation/sources/simulate_tc.R
- File_S1_G3-2025-406286.pdf
- File_S2_G3-2025-406286.pdf
