# Supplementary material for: Back to the future 2: the implications of germplasm structure on the balance between short- and long-term genetic gain in a changing target population of environments
Source: G3 (Bethesda). 2026 Feb 19;16(4):jkag044. doi: 10.1093/g3journal/jkag044 (PMC13042289; doi:10.1093/g3journal/jkag044)
Supplement: jkag044_Supplementary_Data [file jkag044_supplementary_data.zip › File S3/simulation_code/simulation/simulation.R]

rm(list = ls())

suppressPackageStartupMessages(library(hypred2))
suppressPackageStartupMessages(library(Matrix))
suppressPackageStartupMessages(library(mvtnorm))
suppressPackageStartupMessages(library(MASS))
suppressPackageStartupMessages(library(MCMCpack))
suppressPackageStartupMessages(library(stringr))
suppressPackageStartupMessages(library(MCMCglmm))

dyn.load("sources/ran4_64.so")
source("sources/functions.R")
source("sources/enk_functions.R")
source("sources/crossProb.R")
source("sources/mutate.R")
source("sources/fst_functions.R")

show.progress <- FALSE

## constants
het.groups <- TRUE
complexity.model <- "enk"
replace.int <- 1000
num.top.hyb <- 1

## number of intermating generations before each cycle
img <- 0

## number of SSD generations before final DH step (num.self <- 1 == F1DH, residual heterozygosity = 0.5^num.self)
num.self <- 3

## noise added (r2 = proportion genetic variance)
noise <- 1/4

## number of progenies/testcrosses per individual
num.tc <- 5
num.h2.prog <- 50


args <- commandArgs(TRUE)

names(args) <- c("prefix",
                 "id.vary",
                 "k",
                 "pei",
                 "idi",
                 "pap",
                 "pwd",
                 "poh",
                 "hei",
                 "num.cyc",
                 "num.sub.pop",
                 "sub.pop.size",
                 "num.sel.pop",
                 "num.sel.hyb",
                 "hl",
                 "met.type",
                 "tpe.change")


##--------------------------
## meta-breeding scenarios

num.sub.pop <- as.integer(args["num.sub.pop"])
sub.pop.size <- as.integer(args["sub.pop.size"]) 
base.pop.size <- sub.pop.size * num.sub.pop
num.div.par <- sub.pop.size

## number of selected lines
num.sel.pop <- as.integer(args["num.sel.pop"])

## performance of selected hybrids
num.sel.hyb <- as.integer(args["num.sel.hyb"])

## the number of selection cycles
num.cyc <-  as.integer(args["num.cyc"])

## porportion of progenies derived from each selected individual halfs with each hl individual down
prog.half.life <- as.numeric(args["hl"])

## crosses among populations (in same hetgroup) happen every xth cycle 
exc.ints <- which(rep(rep(c(FALSE, TRUE), c(as.integer(args["pei"])-1,1)), num.cyc/as.integer(args["pei"])))

## crosses with ancestors ('diversity') happen every xth cycle
div.ints <- which(rep(rep(c(FALSE, TRUE), c(as.integer(args["idi"])-1,1)), num.cyc/as.integer(args["idi"])))

## crosses among heterotic groups (in same pattern) happen every xth cycle 
het.ints <- which(rep(rep(c(FALSE, TRUE), c(as.integer(args["hei"])-1,1)), num.cyc/as.integer(args["hei"])))

## probabilities with which lines for making new crosses are drawn
## from same sub-population, other pops within same heterotic group,
## other heterotic group and from diversity/ancestral material

## within population
p.same.pop <- rep(1, num.cyc)
p.same.pop[exc.ints] <- p.same.pop[exc.ints] - as.numeric(args["pap"])
p.same.pop[div.ints] <- p.same.pop[div.ints] - as.numeric(args["pwd"])
p.same.pop[het.ints] <- p.same.pop[het.ints] - as.numeric(args["poh"])

## with 'diversity' lines
p.with.div <- rep(0,num.cyc)
p.with.div[div.ints] <- as.numeric(args["pwd"])

## with other populations in same het group (per population)
p.same.het <- rep(0,num.cyc)
p.same.het[exc.ints] <- as.numeric(args["pap"])/(num.sub.pop/2 - 1)

## with other heterotic group
p.oth.het <- rep(0,num.cyc)
p.oth.het[het.ints] <- as.numeric(args["poh"])

prob.mult <- cbind(same_pop = p.same.pop,
                   same_het = p.same.het,
                   with_div = p.with.div,
                   oth_het = p.oth.het)

## define genome characteristics
num.chrom <- 10
num.genes <- 500
mutation.rate <- 0  
num.genes.chrom <- rep((num.genes %/% num.chrom), num.chrom)
xtra.genes <- table(sample(1:num.chrom, num.genes - sum(num.genes.chrom), replace = TRUE))
num.genes.chrom[as.integer(names(xtra.genes))]  <- num.genes.chrom[as.integer(names(xtra.genes))] + xtra.genes
rm(xtra.genes)

chrom.len <- rep(1,num.chrom)

## add neutral chromosome?
include.neutral.chrom <- FALSE
num.neutral.chrom <- 1
neutral.chrom <- num.chrom + c(1:num.neutral.chrom)
neutral.loci.chrom <- rep(100, num.neutral.chrom)
neutral.chrom.len <- rep(1.5, num.neutral.chrom)

if(include.neutral.chrom){
    num.chrom <- num.chrom + num.neutral.chrom
    num.genes.chrom <- c(num.genes.chrom, neutral.loci.chrom)
    chrom.len <- c(chrom.len,neutral.chrom.len)
}


##--------------------------------------------------
## create E(NK) model
num.gen <- num.genes
num.cmp <- num.genes

k <- as.integer(args["k"])

## create envirotypes
num.etp <- 12
ov <- 0.75
on <- 1.00

enk <- createENK(num.gen,
                 num.cmp,
                 k,
                 num.env = num.etp,
                 overlap = ov,
                 pon = on,
                 additive = k == 1, 
                 fixed = k == 1)
## initialize
invisible(ran4(-enk[[1]]$rfseed))

##  END E(NK)
##--------------------------------------------------
    
## simulate TPE and MET envirotype distributions

tpe.change <- args["tpe.change"]
met.type <- args["met.type"]


## no. etypes sampled in each pattern and how many etypes two
## subsequent patterns have in common (applies only to stratified
## sampling)

if(tpe.change == "gradual"){
    met.pat <- 4
    met.ovl <- 2
   tpe.chg.cyc <- 1000
}


if(tpe.change == "sudden"){
    met.pat <- 2
    met.ovl <- 1
    tpe.chg.cyc <- floor(num.cyc * 2/3)
}


## by cycle envirotype weights
tpe.weights <- matrix(nrow = num.cyc, ncol = num.etp)

if(tpe.change == "gradual"){
    for(cyc in 1:num.cyc){
        weights <- t(rdirichlet(1, dnorm(1:num.etp,seq(1,num.etp,len = num.cyc)[cyc],num.etp/6) * 500))
        tpe.weights[cyc,] <- weights
    }
}

if(tpe.change == "sudden"){
    for(cyc in 1:(tpe.chg.cyc-1)){
        weights <- rdirichlet(1, dnorm(1:num.etp,mean(1:(num.etp * 1/3)),2) * 500)
        tpe.weights[cyc,] <- weights
    }
    
    for(cyc in tpe.chg.cyc:num.cyc){
        weights <- rev(rdirichlet(1, dnorm(1:num.etp,mean(1:(num.etp * 1/3)),2) * 500))
        tpe.weights[cyc,] <- weights
    }
}

if(met.type == "tpe_sampling"){

    met.weights <- list()

    for(pat in 1:(num.sub.pop/2)){
        met.weights[[pat]] <- matrix(0,nrow = num.cyc, ncol = num.etp)
        for(cyc in 1:num.cyc){
            met.weights[[pat]][cyc,] <- rdirichlet(1,500 * tpe.weights[cyc,])
        }
    }
}

if(met.type == "tpe"){
    met.weights <- list()
    for(pat in 1:(num.sub.pop/2))
        met.weights[[pat]] <- tpe.weights
}

##--------------------------------------------------
## testcross evaluation settings

## use > 1 to run several 'chains' from the same starting point
num.rep <- 1

vw.res <- matrix(nrow = num.cyc, ncol = num.rep)
va.res <- matrix(nrow = num.cyc, ncol = num.rep)
gg.res <- matrix(nrow = num.cyc, ncol = num.rep)

## best hybrids
bh.res <- matrix(nrow = num.cyc, ncol = num.rep)

## best pattern
bp.res <- matrix(nrow = num.cyc, ncol = num.rep)

## %GCA
pg.res <- matrix(nrow = num.cyc, ncol = num.rep)
pg2.res <- matrix(nrow = num.cyc, ncol = num.rep)

## modified rogers distance across and within heterotic groups
ma.res <- matrix(nrow = num.cyc, ncol = num.rep)
mw.res <- matrix(nrow = num.cyc, ncol = num.rep)
fstw.res <- matrix(nrow = num.cyc, ncol = num.rep)
fsta.res <- matrix(nrow = num.cyc, ncol = num.rep)
fstap.res <- matrix(nrow = num.cyc, ncol = num.rep)

## effective population size and U-shapeness of allele
## freq. distribution within and across programs
ne.res <- matrix(nrow = num.cyc, ncol = num.rep)
ne.la.res <- matrix(nrow = num.cyc, ncol = num.rep)
ne.fw.res <- matrix(nrow = num.cyc, ncol = num.rep)
usw.res <- matrix(nrow = num.cyc, ncol = num.rep)
usa.res <- matrix(nrow = num.cyc, ncol = num.rep)

## effective number of inbreds contributing to next generation
en.res <- matrix(nrow = num.cyc, ncol = num.rep)

## correlation between gca estimates in different demes and gca h2
gc.res <- matrix(nrow = num.cyc, ncol = num.rep)
gh.res <- matrix(nrow = num.cyc, ncol = num.rep)

##--------------------------------------------------
## simulate trait architecture

if(complexity.model == "enk")
    source("sources/simulate_genome.R")

p0 <- colMeans(base.pop)

## note, redefining num.genes to include all loci (genes and neutral)
num.genes <- sum(num.genes.chrom)

## stores allele frequencies
freq.store <- list()
length(freq.store) <- num.cyc
for(i in 1:num.cyc){
    freq.store[[i]] <- matrix(nrow = num.sub.pop, ncol = num.genes)
    colnames(freq.store[[i]]) <- paste0("locus_", 1:num.genes)
    rownames(freq.store[[i]]) <- paste0("pop",1:num.sub.pop)
}


##-------------------------------------------------------------------
## assign founder lines from base population to sub-populations (cannot
## contribute to multiple)

sel.base <- matrix(sample(rownames(base.pop)),nrow = num.sub.pop, ncol = sub.pop.size)

##--------------------------------------------------
## split in heterotic groups and heterotic patterns

het.groups <- rep(paste0("hetgrp",1:2), each = num.sub.pop/2)
names(het.groups) <- paste0("pop",1:num.sub.pop)

het.patterns <- data.frame(matrix(paste0("pop",1:num.sub.pop), ncol = 2), matrix(nrow = num.sub.pop/2, ncol = 5), stringsAsFactors = FALSE)
dimnames(het.patterns) <- list(paste("pat",1:nrow(het.patterns),sep = ""), 
                               c("hetgrp1","hetgrp2", "mean", "exc_prob","var_gca1",
                                 "var_gca2", "var_sca"))

names(met.weights) <- rownames(het.patterns)

rep <- 1
cycle <- 1

rec.count <- 1
cyc.count <- 1

if(show.progress)
    pb <- txtProgressBar(min = 0, max = num.rep * num.cyc, style = 3)
for(rep in 1:num.rep){
    
    ##-------------------------------------------------
    ## start cycling
    ##-------------------------------------------------
    
    vw <- matrix(nrow = num.cyc, ncol = num.sub.pop/2)
    colnames(vw) <- rownames(het.patterns)

    gg <- matrix(nrow = num.cyc, ncol = num.sub.pop/2)
    colnames(gg) <- rownames(het.patterns)
    
    pg <- matrix(nrow = num.cyc, ncol = num.sub.pop/2)
    colnames(pg) <- rownames(het.patterns)

    pg2 <- matrix(nrow = num.cyc, ncol = num.sub.pop/2)
    colnames(pg2) <- rownames(het.patterns)

    mrd <- matrix(nrow = num.cyc, ncol = num.sub.pop/2)
    colnames(mrd) <- rownames(het.patterns)

    fstw <- numeric(num.cyc)
    fsta <- numeric(num.cyc)
    fstap <- numeric(num.cyc)
    
    ## ne (ld, within populations)
    ne.lw <- matrix(nrow = num.cyc, ncol = num.sub.pop)
    colnames(ne.lw) <- paste0("pop", 1:num.sub.pop)

    ## ne (ld, across populations)
    ne.la <- matrix(nrow = num.cyc, ncol = 2)
    colnames(ne.la) <- paste0("hetgrp", 1:2)

    ## ne (allele frequencies, within populations)
    ne.fw <- matrix(nrow = num.cyc, ncol = 2)
    colnames(ne.fw) <- paste0("hetgrp", 1:2)
    
    gc <- matrix(nrow = num.cyc, ncol = 1)
    gh <- matrix(nrow = num.cyc, ncol = 2)
    colnames(gh) <- het.patterns[1,1:2]

    ## effective number of inbreds contributing to next gen
    en <- numeric(num.cyc)

    ##--------------------------------------------------
    ## initiate populations from base population
    sub.pops <- list()
    for(pop in 1:num.sub.pop){
        sub.pops[[pop]] <- list(X = base.pop[sel.base[pop,],], names = gsub("anc", "ind", sel.base[pop,]))
        rownames(sub.pops[[pop]]$X) <- sub.pops[[pop]]$names
        colnames(sub.pops[[pop]]$X) <- rownames(map)
    }
    
    names(sub.pops) <- paste0("pop", 1:num.sub.pop)
    ancestors <- sapply(sub.pops, `[[`, "names")

    ## create pedigree and add ancestors
    pedigree <- matrix(nrow = 0, ncol = 3)
    colnames(pedigree) <- c("progeny", "parent1", "parent2")
    
    pedigree <- rbind(pedigree,cbind(unique(as.vector(ancestors)),NA,NA))

    ## stores by ET values for top hybrids from each pattern in each cycle
    pc.path <- matrix(nrow = num.cyc * num.sel.hyb * num.sub.pop/2, ncol = num.etp)
    
    ## start cycling
    for(cycle in 1:num.cyc){       

        ## record allele frequencies
        for(pop in names(sub.pops))
            freq.store[[cycle]][pop,] <- colMeans(sub.pops[[pop]]$X)

        ## calculate Fst across het groups
        fst.mat <- do.call(rbind,lapply(sub.pops, function(x) x$X)) * 2

        fsta[cycle] <- fst.dosage(fst.mat,
                                  pop = rep(paste0("het",1:2),
                                      each = (num.sub.pop/2 * sub.pop.size)))["All"]

        fstap[cycle] <- fst.dosage(fst.mat[c(1:sub.pop.size,(num.sub.pop/2 * sub.pop.size + 1):((1+num.sub.pop/2) * sub.pop.size)),],
                                   pop = rep(paste0("het",1:2),each = (sub.pop.size)))["All"]

        ## within only when multiple 
        if(num.sub.pop > 2){
            fstw[cycle] <- mean(c(fst.dosage(fst.mat[1:(sub.pop.size*num.sub.pop/2),],
                                            pop = rep(paste0("pop",1:(num.sub.pop/2)),
                                                each = sub.pop.size))["All"],
                                 fst.dosage(fst.mat[(sub.pop.size*num.sub.pop/2+1):nrow(fst.mat),],
                                            pop = rep(paste0("pop",1:(num.sub.pop/2)),
                                                each = sub.pop.size))["All"]))
        }

        if(num.sub.pop == 2){
            fstw[cycle] <- 0
        }
        rm(fst.mat)

        ## cat("cycle",cycle, ":", round(fstw[cycle],3), "-", round(fsta[cycle],3), "\n")

        ##--------------------------------------------------
        ## select best
        
        ##--------------------------------------------------
        ## generate testcrosses
        all.hyb.per <- c()
        best.hyb.per <- c()
        impact.hyb.etp <- matrix(nrow = 0, ncol = num.etp)
        
        for(hp in rownames(het.patterns)){

            ent1 <- sub.pops[[het.patterns[hp,1]]]$names
            ent2 <- sub.pops[[het.patterns[hp,2]]]$names
            
            hp1 <- het.patterns[hp,1]
            hp2 <- het.patterns[hp,2]
            
            source("sources/simulate_tc.R")                       
            
            hyb.per.lme <- scale(hyb.per + rnorm(length(hyb.per),0,sd(hyb.per)/1000))

            if(var(gca1) > 0 & var(gca2) > 0){

                lmer.dta <- data.frame(y = hyb.per.lme, gca1 = tc.pedigree[,1], gca2 = tc.pedigree[,2])

         

                mcmc <- MCMCglmm(y ~ 1, random = ~ gca1 + gca2, data = lmer.dta, nitt = 10000, burnin = 5000,verbose = FALSE)
                vcomps <- colMeans(mcmc$VCV)
                vcomps <- vcomps/sum(vcomps)
                rm(mcmc)
                gc()

               
                vcomps2 <- c(0,0,0) #summary(mm)$varcomp[,1]
                

            } else {
                vcomps <- c(0,0,0)
                vcomps2 <- c(0,0,0)
            }
            
            names(vcomps) <- c("gca1", "gca2", "sca")
            
            ## store hybrid performances
            all.hyb.per <- c(all.hyb.per, hyb.per)
            
            ## store gca
            sub.pops[[het.patterns[hp,1]]]$gca <- gca1[rownames(sub.pops[[het.patterns[hp,1]]]$X)]
            sub.pops[[het.patterns[hp,2]]]$gca <- gca2[rownames(sub.pops[[het.patterns[hp,2]]]$X)]
            
            ## simulate 'phenotypic' gca with added noise
            ve <- (var(gca1) * noise)/(1-noise)
            sub.pops[[het.patterns[hp,1]]]$phe.gca <- gca1 + rnorm(sub.pop.size,0,sqrt(ve))
            
            ve <- (var(gca2) * noise)/(1-noise)
            sub.pops[[het.patterns[hp,2]]]$phe.gca <- gca2 + rnorm(sub.pop.size,0,sqrt(ve))
            
            ## store mean, sca and hybrid performance, but only once (in slot of hetgrp1)
            sub.pops[[het.patterns[hp,1]]]$sca <- sca 
            sub.pops[[het.patterns[hp,1]]]$mu <- mu 
            sub.pops[[het.patterns[hp,1]]]$hp <- hyb.per 
            
            ## record variances and means
            het.patterns[hp, "mean"] <- mu
            het.patterns[hp, "var_gca1"] <- var(gca1)
            het.patterns[hp, "var_gca2"] <- var(gca2)
            het.patterns[hp, "var_sca"] <- var(sca)
            
            gg[cycle,hp] <- mu
            pg[cycle,hp] <- sum(vcomps[1:2])/sum(vcomps)
            pg2[cycle,hp] <- sum(vcomps2[1:2])/sum(vcomps2)
            vw[cycle,hp] <- var(hyb.per)
            
            mrd[cycle,hp] <- modifiedRogersDistance(colMeans(sub.pops[[het.patterns[hp,1]]]$X),
                                                    colMeans(sub.pops[[het.patterns[hp,2]]]$X))

            hyb.pre.mat <- data.frame(name1 = rep(names(sub.pops[[het.patterns[hp,1]]]$phe.gca),
                                          each = sub.pop.size),
                                      gca1 = rep(sub.pops[[het.patterns[hp,1]]]$phe.gca,
                                          each = sub.pop.size),
                                      name2 = rep(names(sub.pops[[het.patterns[hp,2]]]$phe.gca),
                                          sub.pop.size),
                                      gca2 = rep(sub.pops[[het.patterns[hp,2]]]$phe.gca,
                                          sub.pop.size),
                                      stringsAsFactors = FALSE)
            hyb.pre.mat <- cbind(hyb.pre.mat, hybrid = hyb.pre.mat[,"gca1"] + hyb.pre.mat[,"gca2"])
            hyb.pre.mat <- hyb.pre.mat[order(hyb.pre.mat$hybrid, decreasing = TRUE),][1:num.sel.hyb,]

            source("sources/simulate_hybrids.R")

            best.hyb.per <- c(best.hyb.per, hyb.per)
            impact.hyb.etp <- rbind(impact.hyb.etp, tpheno)
            
        }


        
        ## identified pre-commercial hyrids ('impact') from each pattern
        impact.hybrids <- data.frame(hp = rep(rownames(het.patterns), each = num.sel.hyb),
                                     per = best.hyb.per, stringsAsFactors = FALSE)

        pattern.performance <- tapply(impact.hybrids$per, impact.hybrids$hp, mean)

        ## store ET performances of hybrids (sorted by pattern 1 to P)
        f1st <- ((cycle - 1)*num.sub.pop/2*num.sel.hyb+1)
        s2nd <- ((cycle)*num.sub.pop/2*num.sel.hyb)
        pc.path[f1st:s2nd,] <- impact.hyb.etp

        impact.hybrids <- impact.hybrids[order(impact.hybrids$per, decreasing = TRUE),]

        ## top hybrid performance
        bh.res[cycle,rep] <- mean(impact.hybrids$per[1:num.top.hyb])

        ## top heterotic pattern
        bp.res[cycle,rep] <- as.integer(str_match(names(which.max(pattern.performance)), "pat([0-9]+)")[,2])


        ## total variance
        va.res[cycle,rep] <- var(all.hyb.per)

        ## ld, qtl, within pop
        ldl <- c(qtl)
        source("sources/estimate_neff.R")

        ## ld, qtl, across pop
        ldl <- c(qtl)
        source("sources/estimate_neff_across.R")
        
        ## freq, within pop
        ne.fw[cycle,] <- c(0,0)
        if(num.sub.pop > 2){
            for(hetgrp in c("hetgrp1","hetgrp2")){
                fv <- apply(freq.store[[cycle]][het.patterns[,hetgrp],],2,function(x) var(x)*(length(x)-1)/length(x))
                Ft <- pmin(fv[fv>0]/(p0[fv>0] * (1 - p0[fv>0])),1)

                dF <- 1 - (1 - Ft)^(1/cycle)
                ne.fw[cycle,hetgrp] <- median(1/(2*dF))
            }
        }
            
        ##-----------------------------------------------------------------------------
        ## estimate correlation between gca ranks in differnt het patterns and
        ## heritability of GCA values (only every 5th cycle for computational reasons
        ##-----------------------------------------------------------------------------
        
        if(cycle == 1 | cycle %% 3 == 0){

            ##----------------------------------------------------------------------
            ## gca correlation in other het. pattern (correlation gca
            ## of 'males' of pattern1 against patern1 females in
            ## patern1 environment with gca of 'males' of pattern1
            ## against patern2 females in patern2 environment)
            
            if(num.sub.pop >= 4){
                ent1 <- sub.pops[[het.patterns["pat1",1]]]$names
                ent2 <- sub.pops[[het.patterns["pat2",2]]]$names
            
                hp1 <- het.patterns["pat1",1]
                hp2 <- het.patterns["pat2",2]

                hp <- "pat2"
                source("sources/simulate_tc.R")

                gc[cycle,] <- ifelse(var(gca1[ent1]) > 0 & var(sub.pops[[hp1]]$gca[ent1]) > 0,
                                     cor(sub.pops[[hp1]]$gca[ent1], gca1[ent1]), NA)
            }

            ##----------------------------------------------------------------------
            ## estimate GCA heritability

            ent1 <- sub.pops[[het.patterns["pat1",1]]]$names
            ent2 <- sub.pops[[het.patterns["pat1",2]]]$names
            
            hp1 <- het.patterns["pat1",1]
            hp2 <- het.patterns["pat1",2]
            
            source("sources/estimate_gca_h2.R")

            gh[cycle,] <- gca.h2
        }

        ##----------------------------------------------------------------------
        ## select according testcross values
        ##----------------------------------------------------------------------
        
        selected <- sapply(sub.pops, 
                           function(x) x$names[order(x$phe.gca[x$names], decreasing = TRUE)][1:num.sel.pop])    
        
        pops <- colnames(selected)[col(selected)]
        names(pops) <- as.vector(selected)

        ##--------------------------------------------------
        ## recombine
        het.patterns[names(pattern.performance),"mean"] <- pattern.performance

        ## determine % of exchange crosses for each population (0 -> pap, equal steps)
        if(num.sub.pop/2 > 1){
            cum.exchange.prob <- (num.sub.pop/2 - 1) * prob.mult[cycle,"same_het"]
            pepm <- seq(0,cum.exchange.prob, len = num.sub.pop/2)
            het.patterns$exc_prob[order(het.patterns$mean, decreasing = TRUE)] <- pepm
        } else {
            het.patterns$exc_prob <- 0
        }

        cp.out <- crossProb(num.sub.pop, num.sel.pop, prog.half.life,
                            selected, sub.pops, base.pop, num.div.par,
                            prob.mult[cycle,], het.patterns, het.groups,
                            excl.selfs = TRUE)

        cross.prob.list <- cp.out$cross.prob.list
        usage.probs <- cp.out$usage.probs

        
        parent.genomes <- matrix(nrow = 0, ncol = num.genes)
        for(pop in names(sub.pops)){
            parent.genomes <- rbind(parent.genomes, sub.pops[[pop]]$X)
            pars <- rownames(cross.prob.list[[pop]])
            pars <- pars[grep("anc", pars)]
            parent.genomes <- rbind(parent.genomes, base.pop[pars,])
        }

        eff.use <- c()
        ##eff.use2 <- c()
        for(pop in names(sub.pops)){
            
            pot.par <- rownames(cross.prob.list[[pop]])

            ## make sure each self is there only once
            while(TRUE){
                cm <- sample((1:prod(dim(cross.prob.list[[pop]]))), sub.pop.size, replace = TRUE, 
                             prob = as.vector(cross.prob.list[[pop]]))
            
                crosses <- cbind(pot.par[row(cross.prob.list[[pop]])][cm],
                                 pot.par[col(cross.prob.list[[pop]])][cm])

                selfs <- paste(crosses[apply(crosses,1,function(x) x[1] == x[2]),1],
                               crosses[apply(crosses,1,function(x) x[1] == x[2]),2],sep = "-")

                if(length(unique(selfs)) == length(selfs))
                    break
            }
            
            dhs1 <- matrix(nrow = sub.pop.size, ncol = num.genes)

            if(het.groups[pop] == "hetgrp1")
                eff.use <- c(eff.use,crosses)

   
            
            ## initial crosses
            for(dh in 1:sub.pop.size){

                ## SSD
                filial <- rbind(parent.genomes[crosses[dh,1],],
                                parent.genomes[crosses[dh,2],])
                                
                for(self.gen in 1:num.self)
                    filial <- rbind(hypredRecombine(genome, filial[1,], filial[2,]),
                                    hypredRecombine(genome, filial[1,], filial[2,]))

                ## final DH step to create 100% homozygous individual
                dhs1[dh,] <- filial[1,]
                
                dhs1[dh,] <- mutate(dhs1[dh,], u = mutation.rate)
            }

            ## intermate
            if(img > 0){
                dhs2 <- matrix(nrow = sub.pop.size, ncol = num.genes)
                
                for(g in 1:img){
                    for(dh in 1:sub.pop.size){
                        dhs2[dh,] <- hypredRecombine(genome, 
                                                     dhs1[sample(1:sub.pop.size,1),],
                                                     dhs1[sample(1:sub.pop.size,1),])
                        dhs2[dh,] <- mutate(dhs2[dh,], u = mutation.rate)
                    }
                    dhs1 <- dhs2
                }
                rm(dhs2)
            }

            ## next generation
            sub.pops[[pop]]$X <- dhs1
            sub.pops[[pop]]$names <- paste0("rec", (rec.count + 1):(rec.count + sub.pop.size),"_",pop)
            rm(dhs1)
            
            rec.count <- rec.count + sub.pop.size

            rownames(sub.pops[[pop]]$X) <- sub.pops[[pop]]$names
            colnames(sub.pops[[pop]]$X) <- rownames(map)
            
            rownames(crosses) <- sub.pops[[pop]]$names
            
            ## record pedigree (dosn't make sense when img > 0)
            sub.pops[[pop]]$pedigree <- crosses 

            ## update pedigree recoreds
            pedigree <- rbind(pedigree, rbind(cbind(rownames(crosses), crosses)))
            
        }

        eff.use <- sort(table(eff.use),decreasing=TRUE)/sum(sort(table(eff.use),decreasing=TRUE))
        en[cycle] <- 1/sum(eff.use^2)

       
        ## use best performing heterotic pattern as new starting point
        if(cycle %% replace.int == 0){
            
            best.pattern <- which.max(het.patterns[,"mean"])
            
            for(hg in c("hetgrp1","hetgrp2")){
                for(pop in het.patterns[,hg]){
                    sub.pops[[pop]] <- sub.pops[[het.patterns[best.pattern,hg]]]
                    sub.pops[[pop]]$names <- gsub("pop[0-9]+", pop,sub.pops[[pop]]$names)
                    rownames(sub.pops[[pop]]$X) <- gsub("pop[0-9]+", pop,rownames(sub.pops[[pop]]$X))
                    rownames(sub.pops[[pop]]$pedigree) <- gsub("pop[0-9]+", pop,rownames(sub.pops[[pop]]$pedigree))
                }
            }
        } ## end if(replace)

        if(show.progress)
            setTxtProgressBar(pb, cyc.count)

        cyc.count <- cyc.count + 1

  
    } ## end for cycles
    
    vw.res[,rep] <- rowMeans(vw)
    gg.res[,rep] <- rowMeans(gg)
    pg.res[,rep] <- rowMeans(pg)
    pg2.res[,rep] <- rowMeans(pg2)
    ma.res[,rep] <- rowMeans(mrd)
    gc.res[,rep] <- rowMeans(gc)
    gh.res[,rep] <- rowMeans(gh)
    ne.res[,rep] <- rowMeans(ne.lw, na.rm = TRUE)
    ne.la.res[,rep] <- rowMeans(ne.la, na.rm = TRUE)
    ne.fw.res[,rep] <- rowMeans(ne.fw, na.rm = TRUE)
    ne.fw.res[,rep] <- rowMeans(ne.fw, na.rm = TRUE)
    en.res[,rep] <- en
    fsta.res[,rep] <- fsta
    fstap.res[,rep] <- fstap
    fstw.res[,rep] <- fstw
       
    ## 'u-shapness' = P(in extreme tails), within and across programs
    usw.res[,rep] <- colMeans(sapply(freq.store, function(x) apply(x[,qtl], 1, function(x) mean(x < 0.05 | x > 0.95))))

    freq.store.hg1 <- lapply(freq.store, function(x) x[het.patterns[,"hetgrp1"],,drop = FALSE])
    freq.store.hg2 <- lapply(freq.store, function(x) x[het.patterns[,"hetgrp2"],,drop = FALSE])

    usa.res[,rep] <- (colMeans(sapply(freq.store.hg1, colMeans) < 0.05 | sapply(freq.store.hg1, colMeans) > 0.95) +
                      colMeans(sapply(freq.store.hg2, colMeans) < 0.05 | sapply(freq.store.hg2, colMeans) > 0.95))/2

    ## measure genetic divergence within heterotic groups
    pw.mrd <- matrix(nrow = num.sub.pop, ncol = num.sub.pop)
    dimnames(pw.mrd) <- list(names(sub.pops),names(sub.pops))

    for(cyc in 1:num.cyc){
        
        for(pop1 in rownames(pw.mrd))
            for(pop2 in colnames(pw.mrd))
                pw.mrd[pop1,pop2] <- modifiedRogersDistance(freq.store[[cyc]][pop1,],freq.store[[cyc]][pop2,])

        mw.res[cyc,rep] <- mean(c(mean(pw.mrd[het.patterns[,1],het.patterns[,1]][upper.tri(pw.mrd[het.patterns[,1],het.patterns[,1]])]),
                                  mean(pw.mrd[het.patterns[,2],het.patterns[,2]][upper.tri(pw.mrd[het.patterns[,2],het.patterns[,2]])])))
    }

    ## mrd over time
    cy.mrd <- matrix(nrow = num.cyc, ncol = num.cyc)
    for(cyc1 in 1:num.cyc)
        for(cyc2 in 1:num.cyc)
            cy.mrd[cyc1,cyc2] <- modifiedRogersDistance(freq.store[[cyc1]]["pop1",],freq.store[[cyc2]]["pop1",])
        
} ## end for rep


 
## write results
id.vary <- unlist(strsplit(args["id.vary"], "-"))

folder.name <- paste0("../../results/simulations/scenario_",args["prefix"],"/",
                      paste(apply(cbind(id.vary,args[id.vary]),1, paste, collapse = "-"), collapse = "_"))

!file.exists(folder.name) && dir.create(folder.name,recursive = TRUE)


scen.file <- paste0(folder.name, "/scenario.txt")
scen.file.content <- rbind(cbind(key = names(args), value = args),
                           cbind(key = c("num.self", "img", "noise", "num.genes", "num.tc"),
                                 value = c(num.self, img, noise, num.genes, num.tc)))

if(!file.exists(scen.file))
    write.csv(scen.file.content,file = scen.file, quote = FALSE, row.names = FALSE)

lockfile.name <- paste0(folder.name,"/lockfile")
system(paste("~/my-tree/usr/bin/lockfile -s 3 -r 100000 ", lockfile.name,sep = ""))

write(rowMeans(vw.res, na.rm = TRUE), file = paste0(folder.name,"/vw.txt"), append = TRUE, sep = ",", ncolumns = num.cyc)
write(rowMeans(va.res, na.rm = TRUE), file = paste0(folder.name,"/va.txt"), append = TRUE, sep = ",", ncolumns = num.cyc)
write(rowMeans(gg.res, na.rm = TRUE), file = paste0(folder.name,"/gg.txt"), append = TRUE, sep = ",", ncolumns = num.cyc)
write(rowMeans(pg.res, na.rm = TRUE), file = paste0(folder.name,"/pg.txt"), append = TRUE, sep = ",", ncolumns = num.cyc)
write(rowMeans(pg2.res, na.rm = TRUE), file = paste0(folder.name,"/pg2.txt"), append = TRUE, sep = ",", ncolumns = num.cyc)
write(rowMeans(gc.res, na.rm = TRUE), file = paste0(folder.name,"/gc.txt"), append = TRUE, sep = ",", ncolumns = num.cyc)
write(rowMeans(gh.res, na.rm = TRUE), file = paste0(folder.name,"/gh.txt"), append = TRUE, sep = ",", ncolumns = num.cyc)
write(rowMeans(usa.res, na.rm = TRUE), file = paste0(folder.name,"/usa.txt"), append = TRUE, sep = ",", ncolumns = num.cyc)
write(rowMeans(usw.res, na.rm = TRUE), file = paste0(folder.name,"/usw.txt"), append = TRUE, sep = ",", ncolumns = num.cyc)
write(rowMeans(ne.res, na.rm = TRUE), file = paste0(folder.name,"/ne.txt"), append = TRUE, sep = ",", ncolumns = num.cyc)
write(rowMeans(ne.la.res, na.rm = TRUE), file = paste0(folder.name,"/ne.la.res.txt"), append = TRUE, sep = ",", ncolumns = num.cyc)
write(rowMeans(ne.fw.res, na.rm = TRUE), file = paste0(folder.name,"/ne.fw.res.txt"), append = TRUE, sep = ",", ncolumns = num.cyc)
write(rowMeans(bh.res, na.rm = TRUE), file = paste0(folder.name,"/bh.txt"), append = TRUE, sep = ",", ncolumns = num.cyc)
write(rowMeans(bp.res, na.rm = TRUE), file = paste0(folder.name,"/bp.txt"), append = TRUE, sep = ",", ncolumns = num.cyc)
write(rowMeans(ma.res, na.rm = TRUE), file = paste0(folder.name,"/ma.txt"), append = TRUE, sep = ",", ncolumns = num.cyc)
write(rowMeans(mw.res, na.rm = TRUE), file = paste0(folder.name,"/mw.txt"), append = TRUE, sep = ",", ncolumns = num.cyc)
write(rowMeans(en.res, na.rm = TRUE), file = paste0(folder.name,"/en.txt"), append = TRUE, sep = ",", ncolumns = num.cyc)
write(rowMeans(fsta.res, na.rm = TRUE), file = paste0(folder.name,"/fsta.txt"), append = TRUE, sep = ",", ncolumns = num.cyc)
write(rowMeans(fstap.res, na.rm = TRUE), file = paste0(folder.name,"/fstap.txt"), append = TRUE, sep = ",", ncolumns = num.cyc)
write(rowMeans(fstw.res, na.rm = TRUE), file = paste0(folder.name,"/fstw.txt"), append = TRUE, sep = ",", ncolumns = num.cyc)


file.remove(lockfile.name)


## EOF
