# Supplementary material for: Back to the future 2: the implications of germplasm structure on the balance between short- and long-term genetic gain in a changing target population of environments
Source: G3 (Bethesda). 2026 Feb 19;16(4):jkag044. doi: 10.1093/g3journal/jkag044 (PMC13042289; doi:10.1093/g3journal/jkag044)
Supplement: jkag044_Supplementary_Data [file jkag044_supplementary_data.zip › File S3/simulation_code/simulation/sources/crossProb.R]

crossProb <- function(num.sub.pop, num.sel.pop, prog.half.life,
                    selected, sub.pops, base.pop, num.div.par,
                  prob.mult,het.patterns, het.groups,excl.selfs){
  
     ## determine usage probabilities of inbreds
     if(prog.half.life > 0)
         alpha <- 2^{-(0:(num.sel.pop - 1))/prog.half.life} * 50

     if(prog.half.life <= 0)
         alpha <- (num.sel.pop:1)
     
     usage.probs <- t(rdirichlet(num.sub.pop,alpha))
     usage.probs <- split(usage.probs,col(usage.probs))
     names(usage.probs) <- colnames(selected)
  
     for(pop in names(sub.pops))
         names(usage.probs[[pop]]) <- selected[,pop] 
  
  cross.prob.list <- list()
  pops <- c(pops, rep("div", num.div.par))
  
  ## determine crossing probabilities
  for(cur.pop in colnames(head(selected))){

      cur.pat <- rownames(het.patterns)[match(cur.pop,het.patterns[,het.groups[cur.pop]])]
      
      ## potential parents (all current selected plus diversity)
      pot.par <- c(as.vector(selected), sample(rownames(base.pop), num.div.par))
      names(pops) <- c(as.vector(selected), pot.par[grep("anc",pot.par)])
    
      cross.probs <- matrix(0, nrow = length(pot.par), ncol = length(pot.par))
      dimnames(cross.probs) <- list(pot.par, pot.par)

      ## modify within/among population (within hetgroup)
      ## probabilities according to heterotic pattern performance
      pop.exchange.prob <- 0

      rel.exc.prob <- het.patterns[cur.pat,"exc_prob"]/(num.sub.pop/2 - 1)

      if(num.sub.pop > 2){

          pop.exchange.prob <- rep(rel.exc.prob,num.sub.pop/2 - 1)
          oth.pops <- het.patterns[,het.groups[cur.pop]]
          oth.pops <- oth.pops[which(oth.pops != cur.pop)]
          names(pop.exchange.prob) <- oth.pops

          pattern.performance <- het.patterns[,"mean"]
          names(pattern.performance) <- het.patterns[,het.groups[cur.pop]]
          pat.diff <- (pattern.performance[oth.pops] - pattern.performance[cur.pop])
          pat.diff[pat.diff < 0 ] <- 0

          if(any(pat.diff > 0) & rel.exc.prob > 0){
              pop.exchange.prob <- pat.diff/max(pat.diff) * pop.exchange.prob
              pop.exchange.prob <- pop.exchange.prob/sum(pop.exchange.prob)
              pop.exchange.prob <- pop.exchange.prob * (rel.exc.prob * length(oth.pops))
          } else {
              pop.exchange.prob[oth.pops] <- 0
              ## same.pop.prob <- same.pop.prob + (prob.mult[1,"same_het"] * length(oth.pops))
          }
          
          ## must sum to one again, so modify within population cross probability
          same.pop.prob <- 1 - sum(pop.exchange.prob) - (prob.mult["with_div"]) - prob.mult["oth_het"]
      } else {
          same.pop.prob <- prob.mult["same_pop"]
      }
      
      for(par1 in pot.par){
          
          if(grepl("ind|rec", par1)){

              par1.pat <- rownames(het.patterns)[match(pops[par1],het.patterns[,het.groups[pops[par1]]])]
              par1.opp.pop <- het.patterns[par1.pat,c("hetgrp1", "hetgrp2")][!het.patterns[par1.pat,c("hetgrp1", "hetgrp2")] == pops[par1]]
              
              if(pops[par1] == cur.pop)
                  m1 <- usage.probs[[pops[par1]]][par1] * same.pop.prob * (1 - prob.mult["oth_het"])

              if((pops[par1] != cur.pop) & (het.groups[pops[par1]] == het.groups[cur.pop]))
                  m1 <- usage.probs[[pops[par1]]][par1] * pop.exchange.prob[pops[par1]] * (1 - prob.mult["oth_het"])
        
              if(het.groups[pops[par1]] != het.groups[cur.pop]){

                  if(par1.pat == cur.pat)
                      m1 <- usage.probs[[pops[par1]]][par1] * prob.mult["oth_het"] * same.pop.prob
                  else
                      m1 <- usage.probs[[pops[par1]]][par1] * prob.mult["oth_het"] * pop.exchange.prob[par1.opp.pop]
              }
          } else
              m1 <- 1/num.div.par * prob.mult["with_div"]
      
          for(par2 in pot.par){

              if(grepl("ind|rec", par2)){
                  
                  par2.pat <- rownames(het.patterns)[match(pops[par2],het.patterns[,het.groups[pops[par2]]])]
                  par2.opp.pop <- het.patterns[par2.pat,c("hetgrp1", "hetgrp2")][!het.patterns[par2.pat,c("hetgrp1", "hetgrp2")] == pops[par2]]
              
                  if(pops[par2] == cur.pop)
                      m2 <- usage.probs[[pops[par2]]][par2] * same.pop.prob * (1 - prob.mult["oth_het"])

                  if((pops[par2] != cur.pop) & (het.groups[pops[par2]] == het.groups[cur.pop]))
                      m2 <- usage.probs[[pops[par2]]][par2] * pop.exchange.prob[pops[par2]] * (1 - prob.mult["oth_het"])
          
                  if(het.groups[pops[par2]] != het.groups[cur.pop]){

                      if(par2.pat == cur.pat)
                          m2 <- usage.probs[[pops[par2]]][par2] * prob.mult["oth_het"] * same.pop.prob
                      else
                          m2 <- usage.probs[[pops[par2]]][par2] * prob.mult["oth_het"] * pop.exchange.prob[par2.opp.pop]
                  }
              } else
                  m2 <- 1/num.div.par * prob.mult["with_div"]
        
              cross.probs[par1, par2] <- m1 * m2
          }
      }
    
      if(excl.selfs)
        diag(cross.probs) <- 0

      ## NA/NaN to zero
      cross.probs[is.na(cross.probs)] <- 0
    
      ## normalize
      cross.probs <- cross.probs/sum(cross.probs)
      cross.prob.list[[cur.pop]] <- cross.probs
    
  }
  return(list(cross.prob.list = cross.prob.list, usage.probs = usage.probs))
}


## EOF
