# Supplementary material for: Back to the future 2: the implications of germplasm structure on the balance between short- and long-term genetic gain in a changing target population of environments
Source: G3 (Bethesda). 2026 Feb 19;16(4):jkag044. doi: 10.1093/g3journal/jkag044 (PMC13042289; doi:10.1093/g3journal/jkag044)
Supplement: jkag044_Supplementary_Data [file jkag044_supplementary_data.zip › File S3/simulation_code/simulation/sources/enk_functions.R]

## interface to C function ran4 (64 bit version)
ran4 <- function(idum)
    .C("ran4", as.integer(idum), double(1))[[2]]

binToDec <- function(x)
        sum(2^(which(rev(unlist(strsplit(as.character(x), "")) == 1))-1))


dip2hap <- function(x){
    translist <- list(c(0,0), c(1,0), c(1,1))
    as.vector(sapply(x, function(x) translist[[x+1]]))
}


readRandomInteger <- function(n,a,b,dev="/dev/urandom"){
  
  if(Sys.info()["sysname"] == "Windows")
    return(sample(a:b,n))
  
  size = b-a + 1
  rng = file(dev,"rb",raw=TRUE)                 # open connection
  nums = readBin(rng,what="integer",n=n) # read some 8-byte integers 
  close(rng)                             # close the connection
  return( a + nums %% size )             # reduce range and shift
}


## calculates pairwise hamming distance between rows of matrix x
hammingDist <- function(x){ 
    out <- matrix(nrow = nrow(x), ncol = nrow(x))
    
    for(i in 1:nrow(x))
      for(j in 1:nrow(x))
        out[i,j] <- sum(x[i,] != x[j,])/ncol(x)
    
    return(out)
  }


## g = genotypes at loci (0,1,2)
getIndex <- function(g,L)
  sum(g * 3^(L-(1:L))) + 1

fc <- function(c) c * (1 - c/2)

modifiedRogersDistance <- function(p1,p2)
  1/sqrt(length(p1)) * sqrt(sum((p1 - p2)^2))

readRandomString <- function(n,len,dev="/dev/urandom"){
  callstr <- paste("cat /dev/urandom| tr -dc 'a-zA-Z0-9' | fold -w", len, "| head -n", n)
  system(callstr, intern = TRUE)
}

mutate <- function(x, num.genes, num.sites = 1){
  
  sites <- sample(1:num.genes, num.sites)
  
  for(site in sites){
    if(x[site] == 0){
      x[site] <- 1
    } else if(x[site] == 1){
      x[site] <- sample(c(0,2),1)
    } else if(x[site] == 2){
      x[site] <- 1
    }
  }
  
  return(x)
}

## calculates autocorrelation for vectors
vecacf <- function(X, max.lag){
  
  acf.vec <- c()
  
  for(lag in 1:max.lag){
    res <- c()
    for(i in 1:(ncol(X) - lag))
      res <- c(res,cor(X[,i], X[,i + lag]))
    
    acf.vec <- c(acf.vec, mean(res))
  }
  return(acf.vec)
}

## creates E(NK) model
##
## The NK model is simulated by generating N 'phenotypic components' with each
## having k interacting genes. The number of genes can be smaller or larger than
## the no. components and a gene can contribute to multiple components ('pleiotropy', expectation 
## is (num.com * k / num.gen)). Unless fixed = TRUE, the actual number of genes per
## component is sampled from pois(k) but truncated at 0 and 13. 
##
## GxE is generated by having different E(NK) models. 
## A random, reversible component is generated by setting the overlap variable to < 1, 
## in which case different components are expressed in different environments. This can reflect
## non-repeatable year to year variation, such as drought or early frost. 
## A non-reversible GxE trend is generated by non-reversibly changing the simulated component effects
## in subsequent environments by adding a noise variable that is proportional to 'trend'.
## This assumes a temporal or spatial correlation of the environments, meaning that env1
## is more similar to env2 than to env3. This can either reflect a geographical trend (i.e., east-west) or
## a continuously changing macro-climate or management procedures. 
##
## Arguments:
## num.gen - no. genes
## num.com - no. components contributing to phenotype
## k - no. genes interacting within each component
## num.env - number of different environments
## overlap - proportion expressed components in any two environments
## trend - the standard deviation of the noise variable added to the effects 
## of the previous environment is calculated as trend * value
## additive - only for k = 1, should the effects be simulated according to 
## an additive of dominance model
## fixed - is k constant for all components or sampled from rpois(k)?
   
createENK <- function(num.gen, num.cmp, k, num.env, overlap, pon, additive = FALSE, fixed = FALSE, rfseed = NULL){

    ## determine seed for random function
    if(is.null(rfseed))
        rfseed <- readRandomInteger(1,1,100000)
    
    ## base M
    base.M <- matrix(0, nrow = num.gen, ncol = num.cmp)
    rownames(base.M) <- paste0("gene",1:num.gen)
    colnames(base.M) <- paste0("comp",1:num.cmp)

    cmp.count <- num.cmp
    
    ## ensure all genes contribute to at least one component (if num.com >= num.gen)
    diag(base.M) <- 1
    
    ## sample polygenic structures (number of genes in component, min=1, max=15)
    if(!fixed)
        for(i in 1:num.cmp){
            kmin <- 1 - sum(base.M[,i])
            kmax <- 15 - sum(base.M[,i])
            kt <- max(min(rpois(1,k - sum(base.M[,i])),kmax),kmin)
            base.M[sample(which(base.M[,i] == 0),kt),i] <- 1
        }
    
    if(fixed)
        for(i in 1:num.cmp)
            base.M[sample(which(base.M[,i] == 0),k - sum(base.M[,i])),i] <- 1
    
    enk <- list()
    length(enk) <- num.env
    names(enk) <- paste0("E",1:num.env)

    ##------------------------------------------------
    ## create E(NK)
    for(env in 1:num.env){

        if(env > 1 & round(ncol(base.M) * overlap) < ncol(base.M)){

            base.M <- base.M[,sort(sample(1:ncol(base.M), ncol(base.M) * overlap))]

            ## add novel components
            new.M <- matrix(0, nrow = num.gen, ncol = round(num.cmp * (1 - overlap)))
            colnames(new.M) <- paste0("comp",(cmp.count + 1):(cmp.count + ncol(new.M)))
            cmp.count <- cmp.count + ncol(new.M)
            
            if(!fixed)
                for(i in 1:ncol(new.M)){
                    kmin <- 1 - sum(new.M[,i])
                    kmax <- 15 - sum(new.M[,i])
                    kt <- max(min(rpois(1,k - sum(new.M[,i])),kmax),kmin)
                    new.M[sample(which(new.M[,i] == 0),kt),i] <- 1
                }

            if(fixed)
                for(i in 1:ncol(new.M))
                    new.M[sample(which(new.M[,i] == 0),k - sum(new.M[,i])),i] <- 1

            base.M <- cbind(base.M, new.M)
        }
        
        ## on-off components (random noise)
        onc <- sort(which(runif(ncol(base.M)) > (1 - pon)))
        if(length(onc) == 0)
            onc <- 1:ncol(base.M)
        
        enk[[env]] <- list(M = base.M[,onc,drop = FALSE],
                           rfseed = rfseed,
                           additive = additive)
        
    
    } ## end for env


    return(enk)
}

## calculates fitness according to nk model using random functions
fitnessNK <- function(genotype, nk.model){
  
    M <- nk.model[["M"]]
    rfseed <- nk.model[["rfseed"]]
    n <- ncol(M)
    additive <- nk.model[["additive"]]
    
    F <- 0

    for(cmp in colnames(M)){
        loci <- which(M[,cmp] == 1)
        ci <- as.integer(gsub("comp", "", cmp))

        if(additive && genotype[loci] == 1){
            d <- (ran4(bitwXor(binToDec(dip2hap(0)), bitwXor(ci*100,rfseed))) +
                  ran4(bitwXor(binToDec(dip2hap(2)), bitwXor(ci*100,rfseed))))/2
            F <- F + d
        }
        else{
            F <- F + ran4(bitwXor(binToDec(dip2hap(genotype[loci])), bitwXor(ci*100,rfseed)))
        }
    }
  
    return(F/n)
}


## EOF
