# Supplementary material for: Back to the future 2: the implications of germplasm structure on the balance between short- and long-term genetic gain in a changing target population of environments
Source: G3 (Bethesda). 2026 Feb 19;16(4):jkag044. doi: 10.1093/g3journal/jkag044 (PMC13042289; doi:10.1093/g3journal/jkag044)
Supplement: jkag044_Supplementary_Data [file jkag044_supplementary_data.zip › File S3/simulation_code/simulation/sources/estimate_gca_h2.R]

##--------------------------------------------------
## produce progeny for hetgroup 1

prog.hg1 <- matrix(nrow = num.h2.prog, ncol = num.genes)
colnames(prog.hg1) <- rownames(map)

## produce progeny for parent-progeny regression
crosses.hg1 <- combn(rownames(sub.pops[[hp1]]$X),2)[,sample(1:choose(nrow(sub.pops[[hp1]]$X),2), num.h2.prog)]
for(i in 1:num.h2.prog)
    prog.hg1[i,] <- hypredRecombine(genome,
                                    sub.pops[[hp1]]$X[crosses.hg1[1,i],],
                                    sub.pops[[hp1]]$X[crosses.hg1[2,i],])

ent1 <- paste0("h2p_het1_", 1:num.h2.prog)
rownames(prog.hg1) <- ent1

##--------------------------------------------------
## produce progeny for hetgroup 2

prog.hg2 <- matrix(nrow = num.h2.prog, ncol = num.genes)
colnames(prog.hg2) <- rownames(map)

## produce progeny for parent-progeny regression
crosses.hg2 <- combn(rownames(sub.pops[[hp2]]$X),2)[,sample(1:choose(nrow(sub.pops[[hp2]]$X),2), num.h2.prog)]
for(i in 1:num.h2.prog)
    prog.hg2[i,] <- hypredRecombine(genome,
                                    sub.pops[[hp2]]$X[crosses.hg2[1,i],],
                                    sub.pops[[hp2]]$X[crosses.hg2[2,i],])

ent2 <- paste0("h2p_het2_", 1:num.h2.prog)
rownames(prog.hg2) <- ent2

##--------------------------------------------------
## generate testcrosses

use1 <- rep(0, num.h2.prog)
use2 <- rep(0, num.h2.prog)

names(use1) <- ent1
names(use2) <- ent2

tc.pedigree <- matrix(nrow = num.tc * num.h2.prog, ncol = 2)
tc.pedigree[,1] <- rep(ent1, each = num.tc)

for(e1 in ent1){
  
    tc.pedigree[tc.pedigree[,1] == e1,2] <- sample(ent2, num.tc, prob = pmax(0.001,(num.tc - use2)^3))
  
    te <- table(tc.pedigree[,2])
    use2[names(te)] <- te 
}

## determine hybrid performance
hyb.gen <- prog.hg1[tc.pedigree[,1],] + prog.hg2[tc.pedigree[,2],]

tpheno <- matrix(nrow = nrow(hyb.gen), ncol = num.etp)
for(h in 1:nrow(hyb.gen))
    for(e in 1:num.etp)
        tpheno[h,e] <- fitnessNK(hyb.gen[h,qtl], enk[[e]]) 

hyb.per <- as.vector(tpheno %*% met.weights[["pat1"]][cycle,])

mu <- mean(hyb.per)
gca1 <- unlist(tapply(hyb.per,tc.pedigree[,1], mean) - mu)[ent1]
gca2 <- unlist(tapply(hyb.per,tc.pedigree[,2], mean) - mu)[ent2]
sca <- unlist(hyb.per - mu - gca1[tc.pedigree[,1]] - gca2[tc.pedigree[,2]])

## mid-parent GCA
mp.hg1 <- (sub.pops[[hp1]]$gca[crosses.hg1[1,]] + sub.pops[[hp1]]$gca[crosses.hg1[2,]])/2
mp.hg2 <- (sub.pops[[hp2]]$gca[crosses.hg2[1,]] + sub.pops[[hp2]]$gca[crosses.hg2[2,]])/2

## h2 estimates
gca.h2 <- c(coef(lm(gca1 ~ mp.hg1))[2],coef(lm(gca2 ~ mp.hg2))[2])

## EOF
