# Supplementary material for: Back to the future 2: the implications of germplasm structure on the balance between short- and long-term genetic gain in a changing target population of environments
Source: G3 (Bethesda). 2026 Feb 19;16(4):jkag044. doi: 10.1093/g3journal/jkag044 (PMC13042289; doi:10.1093/g3journal/jkag044)
Supplement: jkag044_Supplementary_Data [file jkag044_supplementary_data.zip › File S3/simulation_code/simulation/sources/estimate_neff_across.R]

##--------------------------------------------------
## estimate Ne

for(hetgrp in c("hetgrp1","hetgrp2")){

    X <- sub.pops[[het.patterns[,hetgrp][1]]]$X[,ldl] 
    for(pop in het.patterns[,hetgrp][-1])
        X <- rbind(X,sub.pops[[pop]]$X[,ldl])

    r2 <- c()
    ci <- c()
    for(chrom in 1:num.chrom){
        maf <- pmin(colMeans(X), 1 -colMeans(X))
        nf <- names(which(maf > 0.05))
        nf <- nf[map[nf,"chr"] == chrom]

        if(length(nf) < 3)
            next
            
        r2.temp <- cor(X[,nf])^2
        r2.temp <- r2.temp[upper.tri(r2.temp)]
        r2 <- c(r2,r2.temp)
        
        ci.temp <- as.matrix(dist(map[nf,"pos"]))
        ci.temp <- ci.temp[upper.tri(ci.temp)]
        ci.temp <- 0.5 * (1 - exp(-2 * ci.temp))
        ci <- c(ci,ci.temp)
    }

    ps <- which(ci > 0.1 & ci < 0.3)

    r2 <- r2[ps]
    ci <- ci[ps]

    
    y <- r2
    x <- fc(ci)

    if(length(y) > 10){
    
        m <- nls(y ~ 1/(1 + 4*b*x), start = list(b=5), control = list(maxiter = 1000, warnOnly = TRUE))
        ne.la[cycle,hetgrp] <- coef(m) + 1/2
    }
}

## EOF
