# Supplementary material for: Back to the future 2: the implications of germplasm structure on the balance between short- and long-term genetic gain in a changing target population of environments
Source: G3 (Bethesda). 2026 Feb 19;16(4):jkag044. doi: 10.1093/g3journal/jkag044 (PMC13042289; doi:10.1093/g3journal/jkag044)
Supplement: jkag044_Supplementary_Data [file jkag044_supplementary_data.zip › File S3/simulation_code/simulation/sources/fst_functions.R]

## from  
## Goudet J, Jombart T (2022). _hierfstat: Estimation and Tests of Hierarchical F-Statistics_. R package
## version 0.5-11, <https://CRAN.R-project.org/package=hierfstat>.

matching<-function(dos){
      if(!is.matrix(dos)){
                dos <- as.matrix(dos)
            }
        lims <- range(dos, na.rm = TRUE)
        if ((lims[2] > 2) | (lims[1] < 0))
                  stop("input dosage matrix should contains only 0, 1 and 2s")

        if(sum(is.na(dos))>0){
                  na <- matrix(rep(1,prod(dim(dos))),ncol=ncol(dos))
                        ina<-which(is.na(dos))
                        na[ina]<-0
                        dos[ina]<-1
                        Mij <- 1/2 * (1+1/tcrossprod(na) * tcrossprod(dos-1))
              }
        else {
                  nl<-dim(dos)[2]
                        Mij<-1/2 * (1+tcrossprod(dos-1)/nl)
              }
        Mij
  }


fs.dosage<-function (dos, pop, matching = FALSE)
    {

            Mij<-matching(dos)
                Mii <- (diag(Mij)) * 2 - 1
                diag(Mij) <- NA


                pop <- factor(pop)
                x <- levels(pop)
                npop <- length(x)
                wil <- lapply(x, function(z) which(pop == z))
                Fi <- lapply(wil, function(x) Mii[x])
                Fsts <- unlist(lapply(wil, function(x) mean(Mij[x, x], na.rm = TRUE)))
                Mb <- 0
                mMij <- matrix(numeric(npop^2), ncol = npop)
                for (i in 2:npop) {
                            p1 <- wil[[i]]
                                    for (j in 1:(i - 1)) {
                                                    p2 <- wil[[j]]
                                                                mMij[i, j] <- mMij[j, i] <- mean(Mij[p1, p2], na.rm = TRUE)
                                                                Mb <- Mb + mMij[i, j]
                                                }
                        }

                diag(mMij) <- Fsts
                Fst2x2<-matrix(NA,ncol=npop,nrow=npop)
                for (i in 2:npop)
                            for (j in 1:(i-1))  Fst2x2[i,j]<-Fst2x2[j,i]<-((mMij[i,i]+mMij[j,j])/2-mMij[i,j])/(1-mMij[i,j])

                Mb <- Mb * 2/(npop * (npop - 1))
                resM <- (mMij - Mb)/(1 - Mb)

                rownames(resM) <- colnames(resM) <- levels(pop)
                rownames(Fst2x2)<-colnames(Fst2x2)<-levels(pop)

                for (i in 1:npop) Fi[[i]] <- (Fi[[i]] - Fsts[[i]])/(1 - Fsts[[i]])
                names(Fi) <- as.character(x)
                Fis <- unlist(lapply(Fi, mean, na.rm = TRUE))
                Fis <- c(Fis, mean(Fis, na.rm = TRUE))
                Fsts <- c((Fsts - Mb)/(1 - Mb), mean((Fsts - Mb)/(1 - Mb),
                                                             na.rm = TRUE))
                res <- rbind(Fis, Fsts)
                colnames(res) <- c(levels(pop), "All")
                rownames(res) <- c("Fis", "Fst")
                all.res <- (list(Fi = Fi, FsM = resM, Fst2x2 = Fst2x2, Fs = res))
                class(all.res) <- "fs.dosage"
                all.res
        }


fst.dosage<-function(dos, pop, matching = FALSE){
        fs.dosage(dos,pop,matching)$Fs[2,]
    }


## EOF
