# Supplementary material for: Back to the future 2: the implications of germplasm structure on the balance between short- and long-term genetic gain in a changing target population of environments
Source: G3 (Bethesda). 2026 Feb 19;16(4):jkag044. doi: 10.1093/g3journal/jkag044 (PMC13042289; doi:10.1093/g3journal/jkag044)
Supplement: jkag044_Supplementary_Data [file jkag044_supplementary_data.zip › File S3/simulation_code/simulation/sources/functions.R]

## population variance (i.e., SS/N, not N-1)
popVar <- function(x) (sum((x - mean(x))^2))/length(x)


## generates a matrix of pairwise r2 LD coefficients, where x[1] is LD
## between neighboring markers, x[2] is LD between every other marker
## and so on
genr2Mat <- function(x){

  M <- length(x)
  r2mat <- matrix(nrow = M,ncol = M)

  for(i in 2:(M-1))
    r2mat[i,] <- (c(x[i:1],x[2:(M - i + 1)]))

  r2mat[1,] <- x
  r2mat[M,] <- rev(x)

  return(r2mat)
}


## cumulative probability at [x,y] of bivariate standard normal
## distribution with parameter rho equal to m

pnorm2 <- function(x,y,m){
  S <- matrix(c(1,m,m,1),byrow = TRUE,nrow = 2)
  pmvnorm(upper = c(x,y),mean = c(0,0), corr = S)
}


## finds the required rho parameter of bivariate standard normal to
## use for simulating marker loci with LD = r (correlation) and with
## allele frequencies equal to probs[1] and probs[2]
findrho <- function(probs,r)
{
  x <- qnorm(probs[1])
  y <- qnorm(probs[2])
  c <- r * sqrt(probs[1]*(1-probs[1])*probs[2]*(1-probs[2])) + probs[1]*probs[2]
  a <- -1
  b <- 1
  precision <- 0.00001

  while((b-a)>precision){
    m <- (a+b)/2;
    if (pnorm2(x,y,m)==c)
      break;
    if (pnorm2(x,y,m)<c){
      a = m;
    }
    else{
      b = m;
    }
  }
  return(m)
}


findSno_par <- function(probs,r2){
  
  
  M <- length(probs)
  rMat <- genr2Mat(c(1,sqrt(r2))) ## matrix with pairwise r
  
  ## convert to corresponding rho matrix of multivariate normal 
  
  avec <- 1:M
  bvec <- 1:M

  S <- matrix(nrow = M,ncol = M)
  
  for(i in 1:(M-1)){
    for(j in (i + 1):M){
      S[i,j] <- findrho(probs[c(i,j)],
                        rMat[i,j])
      S[j,i] <- S[i,j]
    }
  }
  
  diag(S) <- 1
  
  S <- as.matrix(nearPD(S, posd.tol=1e-3)$mat)

  return(S)

}


simLD <- function(probs,S,N,M){


  ## draw from multivariate normal
  x <- mvrnorm(N,rep(0,M),Sigma = S)

  ## convert to 1,0 coding, depending on cumulative probability
  xb <- x
  for(i in 1:M){
    xb[pnorm(x[,i]) < probs[i],i] <- 1
    xb[pnorm(x[,i]) > probs[i],i] <- 0
  }

  return(xb)
}
