# Supplementary material for: Back to the future 2: the implications of germplasm structure on the balance between short- and long-term genetic gain in a changing target population of environments
Source: G3 (Bethesda). 2026 Feb 19;16(4):jkag044. doi: 10.1093/g3journal/jkag044 (PMC13042289; doi:10.1093/g3journal/jkag044)
Supplement: jkag044_Supplementary_Data [file jkag044_supplementary_data.zip › File S3/simulation_code/simulation/sources/mutate.R]

mutate <- function(x,u = 7.7 * 10e-4){

    num.sites <- rbinom(1, length(x), u)

    if(num.sites > 0){
        sites <- sample(1:length(x), num.sites)
        x[sites] <- x[sites] != 1
    }

    return(x)
}

## EOF
