# Supplementary material for: Back to the future 2: the implications of germplasm structure on the balance between short- and long-term genetic gain in a changing target population of environments
Source: G3 (Bethesda). 2026 Feb 19;16(4):jkag044. doi: 10.1093/g3journal/jkag044 (PMC13042289; doi:10.1093/g3journal/jkag044)
Supplement: jkag044_Supplementary_Data [file jkag044_supplementary_data.zip › File S3/simulation_code/simulation/sources/simulate_genome.R]

genome <- hypredGenome(num.chrom,rep(1,num.chrom), num.genes.chrom)

map <- c()
for(chrom in 1:num.chrom)
    map <- c(map,seq(1/2/num.genes.chrom[chrom],1, 1/(num.genes.chrom[chrom])))

genome <- hypredNewMap(genome, map)

map <- data.frame(chr = rep(1:num.chrom, num.genes.chrom),
                  pos = map)

rownames(map) <- paste0("locus_", 1:sum(num.genes.chrom))


## differntiate qtl and neutral loci
qtl <- rownames(map[!map[,"chr"] %in% neutral.chrom,])
ntl <- rownames(map[map[,"chr"] %in% neutral.chrom,])


##--------------------------------------------------------
##  Step1: stochastic simulation of ancestral population

## define LD (r2) between neigboring markers, every second marker,
## every third marker and so on. The LD decay follows a exponential
## decay with half life equal to 0.01 M (same for all chromosomes)

## simulate genomes for each chromosome (10)
base.pop <- matrix(nrow = base.pop.size, ncol = sum(num.genes.chrom))
rownames(base.pop) <- paste0("anc",1:base.pop.size)

r2 <- c()
dist <- c()

for(chrom in 1:num.chrom){

    first <- ifelse(chrom == 1, 1, sum(num.genes.chrom[1:(chrom-1)]) + 1)
    last <- sum(num.genes.chrom[1:chrom])

    t12 <- 0.1 ## half-life
    t <- cumsum(diff(map$pos[first:last]))
    r2.target <- 0.5 * 2^{-t/t12} 
    
    probs <- c(runif(num.genes.chrom[chrom],0.35,0.65)) ## simulate allele frequencies
    S <- findSno_par(probs,r2.target)
    base.pop[,first:last] <- simLD(probs,S,base.pop.size, num.genes.chrom[chrom])
    r2.temp <- cor(base.pop[,first:last])^2
    r2 <- c(r2,r2.temp[lower.tri(r2.temp)])
    dist <- c(dist,as.vector(dist(map$pos[first:last])))
}


## EOF
