# Supplementary material for: Back to the future 2: the implications of germplasm structure on the balance between short- and long-term genetic gain in a changing target population of environments
Source: G3 (Bethesda). 2026 Feb 19;16(4):jkag044. doi: 10.1093/g3journal/jkag044 (PMC13042289; doi:10.1093/g3journal/jkag044)
Supplement: jkag044_Supplementary_Data [file jkag044_supplementary_data.zip › File S3/simulation_code/simulation/sources/simulate_hybrids.R]

##--------------------------------------------------
## generate testcrosses

tc.pedigree <- hyb.pre.mat[,c("name1","name2")]

## determine hybrid performance
hyb.per <- numeric(nrow(tc.pedigree))

## hybrid genotypes
hyb.gen <- sub.pops[[hp1]]$X[tc.pedigree[,1],] + 
  sub.pops[[hp2]]$X[tc.pedigree[,2],]


tpheno <- matrix(nrow = nrow(hyb.gen), ncol = num.etp)
for(h in 1:nrow(hyb.gen))
    for(e in 1:num.etp)
        tpheno[h,e] <- fitnessNK(hyb.gen[h,qtl], enk[[e]]) 

hyb.per <- as.vector(tpheno %*% tpe.weights[cycle,])

rm(hyb.gen)

## EOF
