# Supplementary material for: Back to the future 2: the implications of germplasm structure on the balance between short- and long-term genetic gain in a changing target population of environments
Source: G3 (Bethesda). 2026 Feb 19;16(4):jkag044. doi: 10.1093/g3journal/jkag044 (PMC13042289; doi:10.1093/g3journal/jkag044)
Supplement: jkag044_Supplementary_Data [file jkag044_supplementary_data.zip › File S3/simulation_code/simulation/sources/simulate_tc.R]

##--------------------------------------------------
## generate testcrosses

use1 <- rep(0, sub.pop.size)
use2 <- rep(0, sub.pop.size)

names(use1) <- ent1
names(use2) <- ent2

tc.pedigree <- matrix(nrow = num.tc * sub.pop.size, ncol = 2)
tc.pedigree[,1] <- rep(ent1, each = num.tc)

for(e1 in ent1){
  
  tc.pedigree[tc.pedigree[,1] == e1,2] <- sample(ent2, num.tc, prob = pmax(0.001,(num.tc - use2)^3))
  
  te <- table(tc.pedigree[,2])
  use2[names(te)] <- te 
  
}

## determine hybrid performance

## hybrid genotypes
hyb.gen <- sub.pops[[hp1]]$X[tc.pedigree[,1],] + 
  sub.pops[[hp2]]$X[tc.pedigree[,2],]


tpheno <- matrix(nrow = nrow(hyb.gen), ncol = num.etp)
for(h in 1:nrow(hyb.gen))
    for(e in 1:num.etp)
        tpheno[h,e] <- fitnessNK(hyb.gen[h,qtl], enk[[e]]) 


hyb.per <- as.vector(tpheno %*% met.weights[[hp]][cycle,])

rm(hyb.gen)

mu <- mean(hyb.per)
gca1 <- unlist(tapply(hyb.per,tc.pedigree[,1], mean) - mu)
gca2 <- unlist(tapply(hyb.per,tc.pedigree[,2], mean) - mu)
sca <- unlist(hyb.per - mu - gca1[tc.pedigree[,1]] - gca2[tc.pedigree[,2]])

## EOF
